# Supplementary material for: Polymorphism and Phase-Transition Thermodynamic Properties of Phenazone (Antipyrine)
Source: Molecules. 2025 Jun 30;30(13):2814. doi: 10.3390/molecules30132814 (PMC12250850; doi:10.3390/molecules30132814)
Supplement: Supplementary file 1 [file molecules-30-02814-s001.zip]

Archive with 1 entries (1 files):
- molecules-3718298-supplementary.pdf
